# Supplementary material for: Quantifying lion (Panthera leo) demographic response following a three-year moratorium on trophy hunting
Source: PLoS One. 2018 May 21;13(5):e0197030. doi: 10.1371/journal.pone.0197030 (PMC5962075; doi:10.1371/journal.pone.0197030)
Supplement: S1 Data — Final data file containing encounter histories for the period between 2008–2015. (CSV) [file pone.0197030.s001.csv]

	lionid	ch2008	ch2009	ch2010	ch2011	ch2012	ch2013	ch2014	ch2015	ch	yearatfirst	monthatfirst	ageatfirst	sex	knownsex
1	ELI-113	11000010	11001000	00000000	00000000	00000000	00000000	00000000	00000000	1100001011001000000000000000000000000000000000000000000000000000	2008	4	6.30958904109589	1	TRUE
2	ELI-115	10110110	11001000	00000000	00000000	00000000	00000000	00000000	00000000	1011011011001000000000000000000000000000000000000000000000000000	2008	4	5.16438356164384	0	TRUE
3	ELI-116	10110100	11001000	00000000	00000000	00000000	00000000	00000000	00000000	1011010011001000000000000000000000000000000000000000000000000000	2008	4	4.16164383561644	0	TRUE
4	ELI-117	10111110	11001100	01000000	00000000	00000000	00000000	00000000	00000000	1011111011001100010000000000000000000000000000000000000000000000	2008	4	1.03835616438356	1	TRUE
5	ELI-118	10111100	11001000	01001000	00000000	00000000	00000000	00000000	00000000	1011110011001000010010000000000000000000000000000000000000000000	2008	4	1.03835616438356	0	TRUE
6	ELI-119	10111100	11000000	00001000	00000000	00000000	00000000	00000000	00000000	1011110011000000000010000000000000000000000000000000000000000000	2008	4	0.2	0	TRUE
7	ELI-121	10111100	01000000	01001000	00000000	00000000	00000000	00000000	00000000	1011110001000000010010000000000000000000000000000000000000000000	2008	4	0.2	1	TRUE
8	ELI-122	10111100	11001100	00000000	00000000	00000000	00000000	00000000	00000000	1011110011001100000000000000000000000000000000000000000000000000	2008	4	0.2	0	TRUE
9	ELI-124	00000100	00000000	00000010	00000000	00000000	00001001	01111001	00000100	0000010000000000000000100000000000000000000010010111100100000100	2008	9	6.94246575342466	0	TRUE
10	ELI-125	00000100	00000000	00000000	00000000	00000000	00001001	01111110	00000000	0000010000000000000000000000000000000000000010010111111000000000	2008	9	7.38630136986301	0	TRUE
11	ELI-126	00000100	00000000	00000010	00000001	00000000	00001001	01111111	10110110	0000010000000000000000100000000100000000000010010111111110110110	2008	9	3.25205479452055	0	TRUE
12	ELI-127	00000100	00000000	00000010	00000000	00000000	00001001	01011111	00011110	0000010000000000000000100000000000000000000010010101111100011110	2008	9	2.36712328767123	0	TRUE
13	ELI-128	00000100	00000000	00000000	00000000	00000000	00000000	00000000	00000000	0000010000000000000000000000000000000000000000000000000000000000	2008	9	2.36712328767123	0	TRUE
14	ELI-129	00000100	00000000	00000000	00000000	00000000	00000000	00000000	00000000	0000010000000000000000000000000000000000000000000000000000000000	2008	9	0.742465753424657	0	TRUE
15	ELI-130	00000100	00000000	00000000	00000000	00000000	01001000	00100000	00010000	0000010000000000000000000000000000000000010010000010000000010000	2008	9	0.742465753424657	1	TRUE
16	ELI-131	00000100	00000000	00000000	00000000	00000000	00000000	00000000	00000000	0000010000000000000000000000000000000000000000000000000000000000	2008	9	0.742465753424657	1	TRUE
17	ELI-132	00000100	00000000	00000000	00000000	00000000	00000000	00000000	00000000	0000010000000000000000000000000000000000000000000000000000000000	2008	9	2.32876712328767	1	TRUE
18	ELI-133	00000100	00000000	00000000	00000000	00000000	00000000	00000000	00000000	0000010000000000000000000000000000000000000000000000000000000000	2008	9	2.32876712328767	1	TRUE
19	ELI-134	00000010	00000000	00000010	00000000	00000000	00000100	00000000	00001010	0000001000000000000000100000000000000000000001000000000000001010	2008	10	3.17808219178082	0	TRUE
20	ELI-135	00000010	00000000	00000010	00000000	00000000	00000100	00000000	00001010	0000001000000000000000100000000000000000000001000000000000001010	2008	10	2.88219178082192	0	TRUE
21	ELI-136	00000010	00000000	00000010	00000000	00000000	00000100	00000000	00001010	0000001000000000000000100000000000000000000001000000000000001010	2008	10	6.07945205479452	0	TRUE
22	ELI-137	00000010	00000000	00000000	00000000	00000000	00000000	00000000	00001010	0000001000000000000000000000000000000000000000000000000000001010	2008	10	2.88219178082192	0	TRUE
23	ELI-138	00000010	00000000	00000010	00000000	00000000	00001101	01011111	01110110	0000001000000000000000100000000000000000000011010101111101110110	2008	10	5.39178082191781	0	TRUE
24	ELI-139	00000010	00000000	00000010	00000000	00000000	00000100	00000000	00000000	0000001000000000000000100000000000000000000001000000000000000000	2008	10	3.32602739726027	0	TRUE
25	ELI-140	00000010	00000000	00000000	00000000	00000000	00000000	00000000	00000000	0000001000000000000000000000000000000000000000000000000000000000	2008	10	2.15890410958904	1	TRUE
26	ELI-143	00000000	00010000	00000000	00000000	10000100	00100000	01111111	01111110	0000000000010000000000000000000010000100001000000111111101111110	2009	7	1.40821917808219	0	TRUE
27	ELI-152	00000000	00010000	01100001	00110000	00000010	00000000	00000000	00000000	0000000000010000011000010011000000000010000000000000000000000000	2009	7	7.16164383561644	0	TRUE
28	ELI-153	01110000	00010100	00000000	00000000	00000000	00000000	00000000	00000000	0111000000010100000000000000000000000000000000000000000000000000	2008	5	6.92328767123288	0	TRUE
29	ELI-154	00010000	00111100	00101000	00001011	10000011	11000001	01111110	00000000	0001000000111100001010000000101110000011110000010111111000000000	2008	7	4.75068493150685	0	TRUE
30	ELI-155	01110000	00000000	01100010	01110001	10000011	01001011	11111110	00111111	0111000000000000011000100111000110000011010010111111111000111111	2008	5	2.49315068493151	0	TRUE
31	ELI-156	01010000	00000000	00000000	00000000	00000000	00000000	00000000	00000000	0101000000000000000000000000000000000000000000000000000000000000	2008	5	5.15068493150685	0	TRUE
32	ELI-157	00000000	00000100	00000000	00000000	00000000	00000000	00000000	00000000	0000000000000100000000000000000000000000000000000000000000000000	2009	9	4.65753424657534	0	TRUE
33	ELI-158	00110000	00010100	01111011	00110000	00000000	00000000	00000000	00000000	0011000000010100011110110011000000000000000000000000000000000000	2008	6	0.487671232876712	1	TRUE
34	ELI-159	00110010	00010100	01101111	00101011	00000011	01000011	01111111	10111111	0011001000010100011011110010101100000011010000110111111110111111	2008	6	0.487671232876712	0	TRUE
35	ELI-160	00110010	00000000	00000010	00000000	00000000	00000000	00000000	00000000	0011001000000000000000100000000000000000000000000000000000000000	2008	6	0.487671232876712	0	TRUE
36	ELI-161	00110000	00010100	01111011	00110000	00000000	00000000	00000000	00000000	0011000000010100011110110011000000000000000000000000000000000000	2008	6	0.487671232876712	1	TRUE
37	ELI-162	00000010	00010100	01101111	00100000	00000000	00000000	00000000	00000111	0000001000010100011011110010000000000000000000000000000000000111	2008	10	0.326027397260274	1	TRUE
38	ELI-163	00000010	00010100	01101111	00100000	00000000	00000000	00000000	00000000	0000001000010100011011110010000000000000000000000000000000000000	2008	10	0.326027397260274	1	TRUE
39	ELI-167	00000000	10011111	00111110	00010100	00000000	00000000	00000000	00000000	0000000010011111001111100001010000000000000000000000000000000000	2009	4	0.197260273972603	1	TRUE
40	ELI-168	00000000	10011111	01111111	00010100	00000000	00000000	00100010	00000000	0000000010011111011111110001010000000000000000000010001000000000	2009	4	0.197260273972603	1	TRUE
41	ELI-169	00000000	10011111	00111111	00000000	00000000	00000000	00000000	00000000	0000000010011111001111110000000000000000000000000000000000000000	2009	4	0.197260273972603	1	TRUE
42	ELI-170	01110011	01111101	01111100	00000000	00000000	00000000	00000000	00000000	0111001101111101011111000000000000000000000000000000000000000000	2008	5	7.4	1	TRUE
43	ELI-171	00010010	01100000	00000000	00000000	00000000	00000000	00000000	00000000	0001001001100000000000000000000000000000000000000000000000000000	2008	7	4.56438356164384	1	TRUE
44	ELI-172	01010010	00111101	01111110	11110100	00000000	00000000	00000000	00000000	0101001000111101011111101111010000000000000000000000000000000000	2008	5	8.9013698630137	1	TRUE
45	ELI-173	00001000	00000011	00010011	00110110	00000111	01100111	00010111	00010101	0000100000000011000100110011011000000111011001110001011100010101	2008	8	2.35890410958904	0	TRUE
46	ELI-174	00001000	00010100	00010011	00100010	00110010	01110101	01010101	00000000	0000100000010100000100110010001000110010011101010101010100000000	2008	8	6.09041095890411	0	TRUE
47	ELI-175	00010000	00101100	00000011	01110111	01000011	11100111	00010000	00000000	0001000000101100000000110111011101000011111001110001000000000000	2008	7	2.57260273972603	1	TRUE
48	ELI-176	00010000	00101100	00000001	01101111	00000000	00000000	00000000	00000000	0001000000101100000000010110111100000000000000000000000000000000	2008	7	2.57260273972603	1	TRUE
49	ELI-177	00010000	00101100	00100000	01100011	00000000	00000000	00000000	00000000	0001000000101100001000000110001100000000000000000000000000000000	2008	7	2.57260273972603	1	TRUE
50	ELI-178	00001000	01011101	00001000	00000000	00000000	00000000	00000000	00000000	0000100001011101000010000000000000000000000000000000000000000000	2008	8	2.99178082191781	1	TRUE
51	ELI-179	00001000	01001000	00000001	00000000	00000000	00000000	00000000	00000000	0000100001001000000000010000000000000000000000000000000000000000	2008	8	2.65753424657534	1	TRUE
52	ELI-180	00001000	01001000	00000000	00000000	00000000	00000000	00000000	00000000	0000100001001000000000000000000000000000000000000000000000000000	2008	8	2.65753424657534	1	TRUE
53	ELI-181	00001000	01001110	00000000	00000000	00000000	00000000	00000000	00000000	0000100001001110000000000000000000000000000000000000000000000000	2008	8	2.99178082191781	1	TRUE
54	ELI-182	00001000	00000010	00000000	00000000	00000010	00000000	00000000	00000000	0000100000000010000000000000000000000010000000000000000000000000	2008	8	5.94794520547945	0	TRUE
55	ELI-183	00000000	00000100	00000000	00000010	00000000	00000000	00000110	00000100	0000000000000100000000000000001000000000000000000000011000000100	2009	9	7.06027397260274	0	TRUE
56	ELI-185	00001000	00000001	00000000	00000010	00000000	00000000	00000000	00000000	0000100000000001000000000000001000000000000000000000000000000000	2008	8	6.16438356164384	0	TRUE
57	ELI-186	00001000	00000000	00000000	00000000	00000000	00000000	00000000	00000000	0000100000000000000000000000000000000000000000000000000000000000	2008	8	1.07671232876712	1	TRUE
58	ELI-187	00000000	00000000	00000100	00000000	00000000	00000000	00000000	00000000	0000000000000000000001000000000000000000000000000000000000000000	2010	9	3.16164383561644	1	TRUE
59	ELI-189	00001000	00000001	00000101	00000000	00000000	00000000	00000100	00000111	0000100000000001000001010000000000000000000000000000010000000111	2008	8	1.07671232876712	0	TRUE
60	ELI-192	00000000	00000000	00001000	00100100	00000010	00000100	00000000	00000000	0000000000000000000010000010010000000010000001000000000000000000	2010	8	6.55342465753425	0	TRUE
61	ELI-193	00000000	00000000	00000000	00000000	00000010	00000000	00000000	00000000	0000000000000000000000000000000000000010000000000000000000000000	2012	10	9.72328767123288	0	TRUE
62	ELI-194	00000000	00000000	00000000	00000000	00000010	00000100	00000000	00000000	0000000000000000000000000000000000000010000001000000000000000000	2012	10	9.72328767123288	0	TRUE
63	ELI-196	00000000	00000000	00000000	00000100	00000000	00000000	00000000	00000000	0000000000000000000000000000010000000000000000000000000000000000	2011	9	3.74246575342466	1	TRUE
64	ELI-197	00000000	00001100	00000010	00000000	00000010	01000110	00111001	01111100	0000000000001100000000100000000000000010010001100011100101111100	2009	8	2.98356164383562	0	TRUE
65	ELI-198	00000000	00001100	00000001	00100000	00000000	00000110	00111001	01111100	0000000000001100000000010010000000000000000001100011100101111100	2009	8	5.34520547945205	0	TRUE
66	ELI-202	00000000	00000010	00000100	00001000	01000001	00000000	00000000	00000000	0000000000000010000001000000100001000001000000000000000000000000	2009	10	4.24383561643836	1	TRUE
67	ELI-203	00000000	00000000	00000000	00100010	00000011	00000000	00000000	00000000	0000000000000000000000000010001000000011000000000000000000000000	2011	6	8.55068493150685	0	TRUE
68	ELI-204	00000000	00000000	00000000	00000000	00000011	00000000	01000000	00000000	0000000000000000000000000000000000000011000000000100000000000000	2012	10	9.88767123287671	0	TRUE
69	ELI-207	00000010	00000000	00001000	00000000	00000000	00000000	00000000	00000000	0000001000000000000010000000000000000000000000000000000000000000	2008	10	4.82739726027397	1	TRUE
70	ELI-208	00000010	00000100	00000000	00010000	00000000	00000000	00000000	00000000	0000001000000100000000000001000000000000000000000000000000000000	2008	10	2.65479452054795	0	TRUE
71	ELI-209	00000010	00000100	00000000	00011101	00000010	11000000	00000000	00000000	0000001000000100000000000001110100000010110000000000000000000000	2008	10	5.01917808219178	0	TRUE
72	ELI-210	00000010	00000100	00000000	00001000	00100000	11010000	00000000	00000000	0000001000000100000000000000100000100000110100000000000000000000	2008	10	6.4958904109589	0	TRUE
73	ELI-211	00000010	00000100	00000000	00000000	00000000	00000000	00000000	00000000	0000001000000100000000000000000000000000000000000000000000000000	2008	10	7.68767123287671	0	TRUE
74	ELI-212	00000010	00000100	00000000	00011001	00000000	00000000	00000000	00000000	0000001000000100000000000001100100000000000000000000000000000000	2008	10	7.2986301369863	0	TRUE
75	ELI-213	00000010	00000100	00000000	00011010	11011110	10110111	11101110	00010110	0000001000000100000000000001101011011110101101111110111000010110	2008	10	0.575342465753425	1	TRUE
76	ELI-214	00000010	00000100	00000000	00011010	11011100	10111111	01101111	00111110	0000001000000100000000000001101011011100101111110110111100111110	2008	10	0.575342465753425	1	TRUE
77	ELI-215	00000010	00000100	00000000	00001000	00000000	11010000	00000000	00000000	0000001000000100000000000000100000000000110100000000000000000000	2008	10	0.575342465753425	0	TRUE
78	ELI-216	00000010	00000100	00000000	00000000	01110010	10111111	11101110	00011110	0000001000000100000000000000000001110010101111111110111000011110	2008	10	2.66301369863014	1	TRUE
79	ELI-217	00000010	00000100	00000000	00000000	00000000	00000000	00000000	00000000	0000001000000100000000000000000000000000000000000000000000000000	2008	10	2.66301369863014	1	TRUE
80	ELI-218	00000000	10011110	01111101	01001111	10010000	00111111	11111111	00101100	0000000010011110011111010100111110010000001111111111111100101100	2009	4	1.15890410958904	0	TRUE
81	ELI-219	00000010	00000100	00111100	01001100	10010110	00111111	11111111	00001110	0000001000000100001111000100110010010110001111111111111100001110	2008	10	0.66027397260274	0	TRUE
82	ELI-220	00000010	10011110	01111000	01111100	00011010	00111111	11111111	00001110	0000001010011110011110000111110000011010001111111111111100001110	2008	10	0.66027397260274	0	TRUE
83	ELI-221	00000000	10011110	01111111	00000000	00000000	00000000	00000000	00000000	0000000010011110011111110000000000000000000000000000000000000000	2009	4	0.991780821917808	1	TRUE
84	ELI-222	00000000	10011010	01111110	00010110	00000000	00000000	00000000	00000000	0000000010011010011111100001011000000000000000000000000000000000	2009	4	0.991780821917808	1	TRUE
85	ELI-223	00000010	10011010	01111100	11010101	00111010	00111111	11111111	00001110	0000001010011010011111001101010100111010001111111111111100001110	2008	10	1.67945205479452	0	TRUE
86	ELI-224	00000000	10011110	01110100	01101111	10000000	00101101	11110111	00110110	0000000010011110011101000110111110000000001011011111011100110110	2009	4	4.52876712328767	0	TRUE
87	ELI-225	00000010	10011110	01111000	00000000	00000000	00000000	00000000	00000000	0000001010011110011110000000000000000000000000000000000000000000	2008	10	5.66575342465753	0	TRUE
88	ELI-227	00000000	10011110	01111110	00000000	00000000	00000000	00000000	00000000	0000000010011110011111100000000000000000000000000000000000000000	2009	4	2.07671232876712	1	TRUE
89	ELI-228	00000000	00000000	00001110	00101100	01000000	00000010	00000000	00000000	0000000000000000000011100010110001000000000000100000000000000000	2010	8	4.5972602739726	0	TRUE
90	ELI-229	00000000	00011010	00000000	00000000	00000000	00000000	00000000	00000000	0000000000011010000000000000000000000000000000000000000000000000	2009	7	2.82465753424658	1	TRUE
91	ELI-230	00000000	00001100	00000010	00110001	00000000	00000110	00101101	01111100	0000000000001100000000100011000100000000000001100010110101111100	2009	8	4.63835616438356	0	TRUE
92	ELI-231	00000000	00001100	00000010	00100000	00000010	00010110	00111001	01011000	0000000000001100000000100010000000000010000101100011100101011000	2009	8	0.287671232876712	0	TRUE
93	ELI-232	00000000	00001100	00000011	00100000	00000010	01000000	00010000	00000000	0000000000001100000000110010000000000010010000000001000000000000	2009	8	0.287671232876712	0	TRUE
94	ELI-233	00000000	00001100	00000011	00100000	00000010	01000000	00000000	00000000	0000000000001100000000110010000000000010010000000000000000000000	2009	8	0.287671232876712	1	TRUE
95	ELI-234	00000100	10000111	01111111	11111111	10000001	00100000	00000000	00000000	0000010010000111011111111111111110000001001000000000000000000000	2008	9	2.07671232876712	1	TRUE
96	ELI-235	00000100	10000111	01110010	01111100	10111111	11110110	11111111	10111111	0000010010000111011100100111110010111111111101101111111110111111	2008	9	2.07671232876712	0	TRUE
97	ELI-236	00000100	10001111	00110010	11111100	10111111	11110100	11111111	00000000	0000010010001111001100101111110010111111111101001111111100000000	2008	9	5.86849315068493	0	TRUE
98	ELI-237	00000000	10000111	01110000	00000000	00000000	00000000	00000000	00000000	0000000010000111011100000000000000000000000000000000000000000000	2009	4	3.51506849315069	0	TRUE
99	ELI-238	00000000	10000111	01110010	01111100	10110010	00000000	00000000	00000000	0000000010000111011100100111110010110010000000000000000000000000	2009	4	0.367123287671233	1	TRUE
100	ELI-239	00000000	00000010	00000000	00000000	00000000	00000000	00000000	00000000	0000000000000010000000000000000000000000000000000000000000000000	2009	10	4.24383561643836	1	TRUE
101	ELI-240	00000000	00000010	00000000	00000000	00000000	00000000	00000000	00000000	0000000000000010000000000000000000000000000000000000000000000000	2009	10	4.24383561643836	1	TRUE
102	ELI-241	00000000	00111100	01100000	00000100	00000001	00000000	00000000	00000000	0000000000111100011000000000010000000001000000000000000000000000	2009	6	6.55616438356164	0	TRUE
103	ELI-242	00000010	10011111	01111111	00010110	01110110	00111111	11111011	00000000	0000001010011111011111110001011001110110001111111111101100000000	2008	10	6.80547945205479	0	TRUE
104	ELI-243	00000010	10011111	11111111	11111111	10111011	10111111	11111111	11111101	0000001010011111111111111111111110111011101111111111111111111101	2008	10	3.96986301369863	0	TRUE
105	ELI-244	00000000	00000001	00000000	00000010	00000000	00000000	00000000	00000000	0000000000000001000000000000001000000000000000000000000000000000	2009	11	0.16986301369863	0	TRUE
106	ELI-245	00000010	10011110	01111101	11101101	10001000	00111111	11110111	10111110	0000001010011110011111011110110110001000001111111111011110111110	2008	10	1.59452054794521	0	TRUE
107	ELI-246	00000100	00000000	00000010	00000000	00000000	00000000	00000000	00000000	0000010000000000000000100000000000000000000000000000000000000000	2008	9	2.8986301369863	0	TRUE
108	ELI-247	00000000	00001011	00010011	00100110	00000010	01100111	01110111	00010101	0000000000001011000100110010011000000010011001110111011100010101	2009	8	3.35890410958904	0	TRUE
109	ELI-248	00000000	00000001	00000011	00101110	00000011	01111111	11111111	10110111	0000000000000001000000110010111000000011011111111111111110110111	2009	11	3.61095890410959	0	TRUE
110	ELI-249	00000000	00001100	00010011	00100110	00000010	00100000	00000000	00000000	0000000000001100000100110010011000000010001000000000000000000000	2009	8	7.02191780821918	0	TRUE
111	ELI-250	00000000	00011011	00010011	00100110	00110011	01101111	01011111	00001111	0000000000011011000100110010011000110011011011110101111100001111	2009	7	6.79178082191781	0	TRUE
112	ELI-251	00000000	00000010	00000000	00000000	00000000	00000000	00000000	00000000	0000000000000010000000000000000000000000000000000000000000000000	2009	10	0.241095890410959	1	TRUE
113	ELI-252	00000000	00000010	00000000	00000000	00000000	01000000	00000000	00000000	0000000000000010000000000000000000000000010000000000000000000000	2009	10	0.241095890410959	0	TRUE
114	ELI-253	00000000	00000100	00000000	00000000	00000000	00000000	00000000	00000000	0000000000000100000000000000000000000000000000000000000000000000	2009	9	3.07671232876712	1	TRUE
115	ELI-254	00000000	00000011	00000000	00000000	00000000	01000000	00000000	00000000	0000000000000011000000000000000000000000010000000000000000000000	2009	10	0.241095890410959	0	TRUE
116	ELI-255	00000000	00000010	00000000	00000000	00000000	00000000	00000000	00000000	0000000000000010000000000000000000000000000000000000000000000000	2009	10	0.241095890410959	0	TRUE
117	ELI-256	00000000	00001100	00111100	00011000	00010010	00010101	00000011	00110110	0000000000001100001111000001100000010010000101010000001100110110	2009	8	3.02739726027397	0	TRUE
118	ELI-257	00000000	00000001	00000100	00000010	00000000	00000000	00000110	00000100	0000000000000001000001000000001000000000000000000000011000000100	2009	11	1.66027397260274	0	TRUE
119	ELI-258	00000000	00001110	00101100	00011000	00010010	10010101	10011111	00110110	0000000000001110001011000001100000010010100101011001111100110110	2009	8	2.85479452054795	0	TRUE
120	ELI-259	00000000	00000000	00000100	00000000	00000000	00000000	00000000	00000000	0000000000000000000001000000000000000000000000000000000000000000	2010	9	3.16164383561644	1	TRUE
121	ELI-260	00100000	00000100	00000000	00000000	00000000	00000000	00100000	00001000	0010000000000100000000000000000000000000000000000010000000001000	2008	6	1.65753424657534	0	TRUE
122	ELI-261	00001000	00000100	00000100	00000011	00000010	00000000	00000010	00000000	0000100000000100000001000000001100000010000000000000001000000000	2008	8	0.241095890410959	0	TRUE
123	ELI-262	00100000	00000000	00000000	00000000	00000000	00000000	00100000	00011000	0010000000000000000000000000000000000000000000000010000000011000	2008	6	2.82191780821918	0	TRUE
124	ELI-263	00000000	00000101	00000000	00000000	00000000	00000000	00000000	00000000	0000000000000101000000000000000000000000000000000000000000000000	2009	9	7.44109589041096	0	TRUE
125	ELI-264	00000000	00000101	00000000	00000000	00000000	00000000	00000000	00000000	0000000000000101000000000000000000000000000000000000000000000000	2009	9	2.19178082191781	0	TRUE
126	ELI-265	00000000	00000101	00000000	00000000	00000000	00000000	00000000	00000000	0000000000000101000000000000000000000000000000000000000000000000	2009	9	2.37808219178082	0	TRUE
127	ELI-266	00000000	00000100	00000000	00000000	00000000	00000000	00000000	00000000	0000000000000100000000000000000000000000000000000000000000000000	2009	9	2.52602739726027	0	TRUE
128	ELI-267	00000000	00000001	00000000	00000100	00111011	10000000	00000000	00000000	0000000000000001000000000000010000111011100000000000000000000000	2009	11	1.57808219178082	1	TRUE
129	ELI-362	00000000	00001000	00000000	00000000	00000000	00000000	00000000	00000000	0000000000001000000000000000000000000000000000000000000000000000	2009	8	4.65753424657534	0	TRUE
130	ELI-369	00000000	00000000	01000000	00111001	10000011	01000011	00111110	00111111	0000000000000000010000000011100110000011010000110011111000111111	2010	5	0.186301369863014	0	TRUE
131	ELI-370	00000000	00000000	01100000	00111001	10000011	01000011	00000000	00000111	0000000000000000011000000011100110000011010000110000000000000111	2010	5	0.186301369863014	1	TRUE
132	ELI-371	00000000	00000000	01100000	00000000	00000000	00000000	00000000	00000000	0000000000000000011000000000000000000000000000000000000000000000	2010	5	0.186301369863014	0	FALSE
133	ELI-372	00000000	00000000	01100000	00000000	00000000	00000000	00000000	00000000	0000000000000000011000000000000000000000000000000000000000000000	2010	5	0.186301369863014	1	FALSE
134	ELI-373	00000000	00000000	00010011	00100010	00110110	00100111	00001110	00011001	0000000000000000000100110010001000110110001001110000111000011001	2010	7	0.235616438356164	1	TRUE
135	ELI-374	00000000	00000000	00010000	00000000	00000000	00000000	00000000	00000000	0000000000000000000100000000000000000000000000000000000000000000	2010	7	0.235616438356164	1	FALSE
136	ELI-375	00000000	00000000	00000011	00000010	00110010	00100111	00001100	00011000	0000000000000000000000110000001000110010001001110000110000011000	2010	10	0.183561643835616	1	TRUE
137	ELI-376	00000000	00000000	00000011	00000010	00110000	00110111	00011100	00011001	0000000000000000000000110000001000110000001101110001110000011001	2010	10	0.183561643835616	1	TRUE
138	ELI-377	00000000	00000000	00000011	00100010	00110010	01100111	00011100	00011001	0000000000000000000000110010001000110010011001110001110000011001	2010	10	0.183561643835616	1	TRUE
139	ELI-378	00000000	00000000	00000010	00000000	00110101	00111101	01111111	00011100	0000000000000000000000100000000000110101001111010111111100011100	2010	10	0.183561643835616	0	TRUE
140	ELI-379	00000000	00000000	00111101	00000010	00010010	00010101	00000000	00000000	0000000000000000001111010000001000010010000101010000000000000000	2010	6	0.0602739726027397	1	TRUE
141	ELI-380	00000000	00000000	00111100	00000000	00000000	00000000	00000000	00000000	0000000000000000001111000000000000000000000000000000000000000000	2010	6	0.0602739726027397	1	TRUE
142	ELI-397	00000000	00000000	00110000	00000000	00000000	00000000	00000000	00000000	0000000000000000001100000000000000000000000000000000000000000000	2010	6	0.167123287671233	1	TRUE
143	ELI-398	00000000	00000000	00011000	00000100	01000000	00010000	00000000	00000000	0000000000000000000110000000010001000000000100000000000000000000	2010	7	9.57534246575342	0	TRUE
144	ELI-399	00000000	00000000	00000000	11110000	00000000	00000000	00000000	00000000	0000000000000000000000001111000000000000000000000000000000000000	2011	4	0.279452054794521	0	TRUE
145	ELI-400	00000000	00000000	00000010	00000111	00000000	00000000	00000000	00000000	0000000000000000000000100000011100000000000000000000000000000000	2010	10	0.621917808219178	1	FALSE
146	ELI-401	00000000	00000000	00000010	00000000	00000000	00000000	00000000	00000000	0000000000000000000000100000000000000000000000000000000000000000	2010	10	0.621917808219178	0	FALSE
147	ELI-402	00000000	00000000	00000001	00000000	00000000	00000000	00000000	00000000	0000000000000000000000010000000000000000000000000000000000000000	2010	11	3.85479452054795	1	TRUE
148	ELI-403	00000000	00000000	00000001	00000000	00000000	00000000	00000000	00000000	0000000000000000000000010000000000000000000000000000000000000000	2010	11	3.85479452054795	1	TRUE
149	ELI-404	00000000	00000000	00001000	00000000	00000000	00000000	00000000	00000000	0000000000000000000010000000000000000000000000000000000000000000	2010	8	2.03013698630137	1	TRUE
150	ELI-406	00000000	00000000	00000100	00000000	00000000	00000000	00000000	00000000	0000000000000000000001000000000000000000000000000000000000000000	2010	9	3.07671232876712	1	TRUE
151	ELI-407	00000000	00000000	00000100	00000000	00000000	00000000	00000000	00000000	0000000000000000000001000000000000000000000000000000000000000000	2010	9	3.07671232876712	1	TRUE
152	ELI-408	00000000	00001000	00000000	00000000	00000000	00000000	00000000	00000000	0000000000001000000000000000000000000000000000000000000000000000	2009	8	8.66027397260274	0	TRUE
153	ELI-409	00000000	00000000	00000000	01110101	00000000	00000000	00000000	00000000	0000000000000000000000000111010100000000000000000000000000000000	2011	5	0.361643835616438	0	FALSE
154	ELI-410	00000000	00000000	00000000	01110000	00000000	00000000	00000000	00000000	0000000000000000000000000111000000000000000000000000000000000000	2011	5	0.361643835616438	1	FALSE
155	ELI-413	00000000	00000000	00000000	00100100	00000000	00000000	00000000	00000000	0000000000000000000000000010010000000000000000000000000000000000	2011	6	2.4027397260274	0	TRUE
156	ELI-414	00000000	00000000	00000000	00010100	01111011	11110111	01111111	10111111	0000000000000000000000000001010001111011111101110111111110111111	2011	7	3.17534246575342	0	TRUE
157	ELI-415	00000000	00000000	00000000	00000100	00000000	00000000	00000000	00000000	0000000000000000000000000000010000000000000000000000000000000000	2011	9	4.34794520547945	0	TRUE
158	ELI-416	00000000	00000000	00000000	01000000	00000000	00000000	00000000	00000000	0000000000000000000000000100000000000000000000000000000000000000	2011	5	2.75616438356164	1	TRUE
159	ELI-417	00000000	00000000	00000000	01000000	00000000	00000000	00000000	00000000	0000000000000000000000000100000000000000000000000000000000000000	2011	5	2.75616438356164	1	TRUE
160	ELI-419	00000000	00000000	00000000	00011110	00000000	00000000	00000000	00000000	0000000000000000000000000001111000000000000000000000000000000000	2011	7	3.32328767123288	1	TRUE
161	ELI-420	00000000	00000000	00000000	00011000	00000000	00001000	00101000	00000000	0000000000000000000000000001100000000000000010000010100000000000	2011	7	3.56164383561644	1	TRUE
162	ELI-421	00000000	00000000	00000000	00001001	00000000	00001001	00110010	00010110	0000000000000000000000000000100100000000000010010011001000010110	2011	8	3.64657534246575	1	TRUE
163	ELI-422	00000000	00000000	00000000	00001000	00000000	00000000	00111100	00000000	0000000000000000000000000000100000000000000000000011110000000000	2011	8	3.64657534246575	1	TRUE
164	ELI-424	00000000	00000000	00000000	00000000	00000010	01000010	00111001	00010000	0000000000000000000000000000000000000010010000100011100100010000	2012	10	3.82465753424658	0	TRUE
165	ELI-425	00000000	00000000	00000000	00100000	00000000	00010110	00011001	00011100	0000000000000000000000000010000000000000000101100001100100011100	2011	6	2.41369863013699	0	TRUE
166	ELI-436	00000000	00000000	00000000	00000100	00000010	00000000	00000000	00000000	0000000000000000000000000000010000000010000000000000000000000000	2011	9	4.32876712328767	0	TRUE
167	ELI-437	00000000	00000000	00000000	00000100	00000000	00000000	00000000	00000000	0000000000000000000000000000010000000000000000000000000000000000	2011	9	0.326027397260274	0	TRUE
168	ELI-438	00000000	00000000	00000000	00000100	00000000	00010010	01001000	00010000	0000000000000000000000000000010000000000000100100100100000010000	2011	9	0.326027397260274	1	TRUE
169	ELI-439	00000000	00000000	00000000	00000100	00000000	00000000	00000000	00000000	0000000000000000000000000000010000000000000000000000000000000000	2011	9	0.326027397260274	0	TRUE
170	ELI-440	00000000	00000000	00000000	00000100	00000000	00010010	01001000	00010100	0000000000000000000000000000010000000000000100100100100000010100	2011	9	0.205479452054795	0	TRUE
171	ELI-441	00000000	00000000	00000000	00000100	00000000	00000010	00000000	00010100	0000000000000000000000000000010000000000000000100000000000010100	2011	9	0.205479452054795	1	TRUE
172	ELI-442	00000000	00000000	00000000	00000100	00000000	00000110	00000000	00000000	0000000000000000000000000000010000000000000001100000000000000000	2011	9	0.205479452054795	1	FALSE
173	ELI-443	00000000	00000000	00000000	00000100	00000000	00000000	00000000	00000000	0000000000000000000000000000010000000000000000000000000000000000	2011	9	0.326027397260274	0	FALSE
174	ELI-444	00000000	00000000	00001000	00000100	00000010	00010100	00000000	00010001	0000000000000000000010000000010000000010000101000000000000010001	2010	8	3.24383561643836	0	TRUE
175	ELI-445	00000000	00000000	00000000	00000100	00000000	00000000	00000000	00000000	0000000000000000000000000000010000000000000000000000000000000000	2011	9	3.41095890410959	1	TRUE
176	ELI-454	00000000	00000000	00000000	00000011	00000000	00000000	00000000	00000000	0000000000000000000000000000001100000000000000000000000000000000	2011	10	0.493150684931507	0	TRUE
177	ELI-455	00000000	00000000	00000000	00000001	00000000	00000000	00000000	00000000	0000000000000000000000000000000100000000000000000000000000000000	2011	11	0.578082191780822	0	TRUE
178	ELI-456	00000000	00000000	00000000	00000001	00000000	00000000	00000000	00000000	0000000000000000000000000000000100000000000000000000000000000000	2011	11	0.578082191780822	1	TRUE
179	ELI-457	00000000	00000000	00000000	00000001	00100000	00000000	00000000	00000000	0000000000000000000000000000000100100000000000000000000000000000	2011	11	0.578082191780822	1	TRUE
180	ELI-458	00000000	00000000	00000000	00001000	00000000	00000000	00000000	00000000	0000000000000000000000000000100000000000000000000000000000000000	2011	8	0.326027397260274	0	TRUE
181	ELI-459	00000000	00000000	00000000	00001001	00000000	00000000	00000000	00000000	0000000000000000000000000000100100000000000000000000000000000000	2011	8	0.326027397260274	0	TRUE
182	ELI-460	00000000	00000000	00000000	00000001	00000000	00000000	00000000	00000000	0000000000000000000000000000000100000000000000000000000000000000	2011	11	0.578082191780822	1	TRUE
183	ELI-461	00000000	00000000	00000000	00000001	00100000	00000000	00000000	00000000	0000000000000000000000000000000100100000000000000000000000000000	2011	11	1.15890410958904	1	TRUE
184	ELI-462	00000000	00000000	00000000	00000010	00000010	01001011	01010011	00110111	0000000000000000000000000000001000000010010010110101001100110111	2011	10	7.41095890410959	0	TRUE
185	ELI-463	00000000	00000000	00000000	00000000	00000100	00101111	00010011	00110111	0000000000000000000000000000000000000100001011110001001100110111	2012	9	0.994520547945206	0	TRUE
186	ELI-464	00000000	00000000	00000000	00000000	00000100	01111011	10111101	00000000	0000000000000000000000000000000000000100011110111011110100000000	2012	9	0.994520547945206	1	TRUE
187	ELI-465	00000000	00000000	00000000	00000010	00000000	00000000	00000010	00000000	0000000000000000000000000000001000000000000000000000001000000000	2011	10	8.41369863013699	0	TRUE
188	ELI-466	00000000	00000000	00000000	00001000	00000000	00000000	00000000	00000000	0000000000000000000000000000100000000000000000000000000000000000	2011	8	0.56986301369863	0	TRUE
189	ELI-467	00000000	00000000	00000000	00000010	00000000	00000000	00000110	00000100	0000000000000000000000000000001000000000000000000000011000000100	2011	10	0.575342465753425	0	TRUE
190	ELI-468	00000000	00000000	00000000	00000010	00000000	00000000	00000110	00000100	0000000000000000000000000000001000000000000000000000011000000100	2011	10	0.575342465753425	0	TRUE
191	ELI-469	00000000	00000000	00000000	00000000	00000000	00000000	01011111	00110110	0000000000000000000000000000000000000000000000000101111100110110	2014	5	6.40821917808219	0	TRUE
192	ELI-470	00000000	00000000	00000000	00001000	00000000	00000000	00001010	00000001	0000000000000000000000000000100000000000000000000000101000000001	2011	8	4.65753424657534	0	TRUE
193	ELI-472	00000000	00000000	00000000	00001000	00000000	00000000	00000000	00000001	0000000000000000000000000000100000000000000000000000000000000001	2011	8	4.65753424657534	0	TRUE
194	ELI-473	00000000	00000000	00000000	00001000	00000000	00000000	00000000	00000001	0000000000000000000000000000100000000000000000000000000000000001	2011	8	4.65753424657534	0	TRUE
195	ELI-474	00000000	00000000	00000000	00000110	00000000	01000110	01000100	00010000	0000000000000000000000000000011000000000010001100100010000010000	2011	9	3.65753424657534	1	TRUE
196	ELI-475	00000000	00000000	00000000	00001111	00000000	00000000	00000000	00000000	0000000000000000000000000000111100000000000000000000000000000000	2011	8	3.32602739726027	0	TRUE
197	ELI-476	00000000	00000000	00000000	00000111	00000000	00000000	00000000	00000000	0000000000000000000000000000011100000000000000000000000000000000	2011	9	2.41095890410959	1	TRUE
198	ELI-477	00000000	00000000	00000000	00000111	00000000	00000000	00000000	00000000	0000000000000000000000000000011100000000000000000000000000000000	2011	9	2.41095890410959	1	TRUE
199	ELI-478	00000000	00000000	00000000	00001111	00000000	00000000	00000000	00000000	0000000000000000000000000000111100000000000000000000000000000000	2011	8	2.32602739726027	1	TRUE
200	ELI-480	00000000	00000000	00000000	00000000	00000001	00000000	01101010	00011100	0000000000000000000000000000000000000001000000000110101000011100	2012	11	3.90958904109589	0	TRUE
201	ELI-481	00000000	00000000	00000000	00000000	00000001	00000000	00101010	00011000	0000000000000000000000000000000000000001000000000010101000011000	2012	11	3.90958904109589	0	TRUE
202	ELI-482	00000000	00000000	00000000	00000000	00000001	00000000	00001010	00000000	0000000000000000000000000000000000000001000000000000101000000000	2012	11	3.90958904109589	0	TRUE
203	ELI-493	00000000	00000000	00000000	00000000	00111010	11100111	00011111	10111000	0000000000000000000000000000000000111010111001110001111110111000	2012	6	4.9972602739726	0	TRUE
204	ELI-494	00000000	00000000	00000000	00000000	00111011	11100111	01011111	00101000	0000000000000000000000000000000000111011111001110101111100101000	2012	6	1.82465753424658	0	TRUE
205	ELI-496	00000000	00000000	00000000	00000000	00000000	00000000	01011111	01011010	0000000000000000000000000000000000000000000000000101111101011010	2014	5	2.49041095890411	0	TRUE
206	ELI-515	00000000	00000000	00000000	00000000	00000011	01000000	00000000	00000000	0000000000000000000000000000000000000011010000000000000000000000	2012	10	0.145205479452055	0	TRUE
207	ELI-523	00000000	00000000	00000000	00000000	00000010	10100100	00000000	00000000	0000000000000000000000000000000000000010101001000000000000000000	2012	10	0.120547945205479	0	FALSE
208	ELI-524	00000000	00000000	00000000	00000000	00000010	10100111	01011111	00000000	0000000000000000000000000000000000000010101001110101111100000000	2012	10	0.120547945205479	1	FALSE
209	ELI-525	00000000	00000000	00000000	00000000	00000010	10000000	00000000	00000000	0000000000000000000000000000000000000010100000000000000000000000	2012	10	0.120547945205479	0	FALSE
210	ELI-532	00000000	00000000	00000000	00000000	00000010	00000000	00000000	00000000	0000000000000000000000000000000000000010000000000000000000000000	2012	10	1.07123287671233	0	TRUE
211	ELI-533	00000000	00000000	00000000	00000000	00000010	00000000	00000000	00000000	0000000000000000000000000000000000000010000000000000000000000000	2012	10	1.07123287671233	1	TRUE
212	ELI-534	00000000	00000000	00000000	00000000	00000010	00000000	00000000	00000000	0000000000000000000000000000000000000010000000000000000000000000	2012	10	1.07123287671233	1	TRUE
213	ELI-535	00000000	00000000	00000000	00000000	00000010	00000000	00000000	00000000	0000000000000000000000000000000000000010000000000000000000000000	2012	10	0.575342465753425	1	TRUE
214	ELI-536	00000000	00000000	00000000	00000000	00000010	00000000	00000000	00000000	0000000000000000000000000000000000000010000000000000000000000000	2012	10	0.575342465753425	1	TRUE
215	ELI-553	00000000	00000000	00000000	00000000	00000001	01111011	00110101	00000000	0000000000000000000000000000000000000001011110110011010100000000	2012	11	0.454794520547945	1	TRUE
216	ELI-554	00000000	00000000	00000000	00000000	00000001	11110000	00000000	00000000	0000000000000000000000000000000000000001111100000000000000000000	2012	11	0.0986301369863014	0	TRUE
217	ELI-555	00000000	00000000	00000000	00000000	00000001	11110000	00000000	00000000	0000000000000000000000000000000000000001111100000000000000000000	2012	11	0.0986301369863014	0	TRUE
218	ELI-556	00000000	00000000	00000000	00000000	00000001	11110000	00000000	00000000	0000000000000000000000000000000000000001111100000000000000000000	2012	11	0.0986301369863014	1	TRUE
219	ELI-562	00000000	00000000	00000000	00000000	00010000	00000000	00000000	00000000	0000000000000000000000000000000000010000000000000000000000000000	2012	7	6.16164383561644	0	TRUE
220	ELI-563	00000000	00000000	00000000	00000000	00000010	00000000	00000000	00000000	0000000000000000000000000000000000000010000000000000000000000000	2012	10	4.57808219178082	1	TRUE
221	ELI-564	00000000	00000000	00000000	00000000	00000010	01000111	00100001	00000010	0000000000000000000000000000000000000010010001110010000100000010	2012	10	3.32876712328767	1	TRUE
222	ELI-565	00000000	00000000	00000000	00000000	00000010	01000111	00100111	00000011	0000000000000000000000000000000000000010010001110010011100000011	2012	10	3.32876712328767	1	TRUE
223	ELI-566	00000000	00000000	00000000	00000000	00001010	00000000	00000000	00000000	0000000000000000000000000000000000001010000000000000000000000000	2012	8	1.99178082191781	0	TRUE
224	ELI-567	00000000	00000000	00000000	00000000	00001010	00000000	00000000	00000000	0000000000000000000000000000000000001010000000000000000000000000	2012	8	1.99178082191781	0	FALSE
225	ELI-581	00000010	10011010	01111100	11001111	00000000	00000000	00000000	00000000	0000001010011010011111001100111100000000000000000000000000000000	2008	10	1.57808219178082	0	TRUE
226	ELI-583	00000000	00000000	00000000	00000000	00000000	00011111	11100000	00000000	0000000000000000000000000000000000000000000111111110000000000000	2013	7	0.473972602739726	0	FALSE
227	ELI-584	00000000	00000000	00000000	00000000	00000000	00011111	11111111	11111111	0000000000000000000000000000000000000000000111111111111111111111	2013	7	0.473972602739726	0	TRUE
228	ELI-585	00000000	00000000	00000000	00000000	00000000	00011111	11111111	11111101	0000000000000000000000000000000000000000000111111111111111111101	2013	7	0.473972602739726	1	TRUE
229	ELI-586	00000000	00000000	00000000	00000000	00000000	00011111	11111111	11111111	0000000000000000000000000000000000000000000111111111111111111111	2013	7	0.473972602739726	0	TRUE
230	ELI-587	00000000	00000000	00000000	00000000	00000000	00011111	11111111	11111111	0000000000000000000000000000000000000000000111111111111111111111	2013	7	0.473972602739726	0	TRUE
231	ELI-588	00000000	00000000	00000000	00000000	00000000	01111000	00000000	00000000	0000000000000000000000000000000000000000011110000000000000000000	2013	5	0.219178082191781	1	TRUE
232	ELI-589	00000000	00000000	00000000	00000000	00000000	01111111	10110101	00010101	0000000000000000000000000000000000000000011111111011010100010101	2013	5	0.219178082191781	0	TRUE
233	ELI-590	00000000	00000000	00000000	00000000	00000000	10011111	11111111	11111111	0000000000000000000000000000000000000000100111111111111111111111	2013	4	0.0356164383561644	0	TRUE
234	ELI-591	00000000	00000000	00000000	00000000	00000000	10010000	00000000	00000000	0000000000000000000000000000000000000000100100000000000000000000	2013	4	0.0356164383561644	0	FALSE
235	ELI-592	00000000	00000000	00000000	00000000	00000000	10011111	11111111	11111101	0000000000000000000000000000000000000000100111111111111111111101	2013	4	0.0356164383561644	0	TRUE
236	ELI-593	00000000	00000000	00000000	00000000	00000000	00011111	11111111	11111101	0000000000000000000000000000000000000000000111111111111111111101	2013	7	0.616438356164384	1	TRUE
237	ELI-594	00000000	00000000	00000000	00000000	00000000	00011110	11111111	11111111	0000000000000000000000000000000000000000000111101111111111111111	2013	7	0.616438356164384	0	TRUE
238	ELI-595	00000000	00000000	00000000	00000000	00000000	00010010	11111111	00000000	0000000000000000000000000000000000000000000100101111111100000000	2013	7	0.616438356164384	1	TRUE
239	ELI-596	00000000	00000000	00000000	00000000	00000000	00010000	00000000	00000000	0000000000000000000000000000000000000000000100000000000000000000	2013	7	0.616438356164384	1	FALSE
240	ELI-597	00000000	00000000	00000000	00000000	00000000	10000000	00000000	00000000	0000000000000000000000000000000000000000100000000000000000000000	2013	4	0.405479452054795	0	TRUE
241	ELI-598	00000000	00000000	00000000	00000000	00000000	10100111	01011111	00001000	0000000000000000000000000000000000000000101001110101111100001000	2013	4	0.405479452054795	0	TRUE
242	ELI-599	00000000	00000000	00000000	00000000	00000000	10100111	01011111	00001000	0000000000000000000000000000000000000000101001110101111100001000	2013	4	0.405479452054795	0	TRUE
243	ELI-600	00000000	00000000	00000000	00000000	00000000	00000011	00000000	00000000	0000000000000000000000000000000000000000000000110000000000000000	2013	10	0.287671232876712	1	FALSE
244	ELI-601	00000000	00000000	00000000	00000000	00000000	00000011	00000000	00000000	0000000000000000000000000000000000000000000000110000000000000000	2013	10	0.287671232876712	0	FALSE
245	ELI-604	00000000	00000000	00000000	00000000	00000000	00000000	11111111	10111101	0000000000000000000000000000000000000000000000001111111110111101	2014	4	0.282191780821918	1	TRUE
246	ELI-606	00000000	00000000	00000000	00000000	00000000	00000000	11111111	10111101	0000000000000000000000000000000000000000000000001111111110111101	2014	4	0.282191780821918	0	TRUE
247	ELI-607	00000000	00000000	00000000	00000000	00000000	00000000	11111111	00000000	0000000000000000000000000000000000000000000000001111111100000000	2014	4	0.282191780821918	0	TRUE
248	ELI-608	00000000	00000000	00000000	00000000	00000000	00010101	00000010	00000000	0000000000000000000000000000000000000000000101010000001000000000	2013	7	0.323287671232877	0	TRUE
249	ELI-609	00000000	00000000	00000000	00000000	00000000	00010101	00000011	00100100	0000000000000000000000000000000000000000000101010000001100100100	2013	7	0.323287671232877	1	TRUE
250	ELI-611	00000000	00000000	00000000	00000000	00000000	00010101	00000011	00100100	0000000000000000000000000000000000000000000101010000001100100100	2013	7	0.323287671232877	1	TRUE
251	ELI-612	00000000	00000000	00000000	00000000	00000000	00000110	00111001	00000000	0000000000000000000000000000000000000000000001100011100100000000	2013	9	0.205479452054795	0	TRUE
252	ELI-613	00000000	00000000	00000000	00000000	00000000	00000110	00111001	01111100	0000000000000000000000000000000000000000000001100011100101111100	2013	9	0.205479452054795	0	TRUE
253	ELI-615	00000000	00000000	00000000	00000000	00000000	00000110	00111001	00110100	0000000000000000000000000000000000000000000001100011100100110100	2013	9	0.120547945205479	1	TRUE
254	ELI-616	00000000	00000000	00000000	00000000	00000000	00000110	00111001	01111100	0000000000000000000000000000000000000000000001100011100101111100	2013	9	0.120547945205479	0	TRUE
255	ELI-617	00000000	00000000	00000000	00000000	00000000	00000110	00111001	00111100	0000000000000000000000000000000000000000000001100011100100111100	2013	9	0.120547945205479	1	TRUE
256	ELI-618	00000000	00000000	00000000	00000000	00000000	00000110	00111001	01111100	0000000000000000000000000000000000000000000001100011100101111100	2013	9	0.0493150684931507	0	TRUE
257	ELI-619	00000000	00000000	00000000	00000000	00000000	00000010	00010000	00000000	0000000000000000000000000000000000000000000000100001000000000000	2013	10	0.131506849315068	0	FALSE
258	ELI-628	00000000	00000000	00000000	00000000	00000000	00001111	00011111	00011111	0000000000000000000000000000000000000000000011110001111100011111	2013	8	4.90958904109589	1	TRUE
259	ELI-629	00000000	00000000	00000000	00000000	00000000	00001111	00011111	00011111	0000000000000000000000000000000000000000000011110001111100011111	2013	8	4.90958904109589	1	TRUE
260	ELI-647	00000000	00000000	00000000	00000000	00000000	00001100	00000000	00001010	0000000000000000000000000000000000000000000011000000000000001010	2013	8	0.572602739726027	0	TRUE
261	ELI-648	00000000	00000000	00000000	00000000	00000000	00001000	00000000	00000000	0000000000000000000000000000000000000000000010000000000000000000	2013	8	0.572602739726027	1	FALSE
262	ELI-649	00000000	00000000	00000000	00000000	00000000	00001000	00000000	00000000	0000000000000000000000000000000000000000000010000000000000000000	2013	8	0.43013698630137	0	FALSE
263	ELI-650	00000000	00000000	00000000	00000000	00000000	00001000	00000000	00000000	0000000000000000000000000000000000000000000010000000000000000000	2013	8	0.43013698630137	1	FALSE
264	ELI-651	00000000	00000000	00000000	00000000	00000000	00001000	00000000	00000000	0000000000000000000000000000000000000000000010000000000000000000	2013	8	0.43013698630137	0	FALSE
265	ELI-652	00000000	00000000	00000000	00000000	00000000	00001000	00000000	00000000	0000000000000000000000000000000000000000000010000000000000000000	2013	8	0.43013698630137	1	FALSE
266	ELI-653	00000000	00000000	00000000	00000000	00000000	00001000	00000000	00000000	0000000000000000000000000000000000000000000010000000000000000000	2013	8	0.43013698630137	0	FALSE
267	ELI-657	00000000	00000000	00000000	00000000	00000000	00001101	01011111	00011110	0000000000000000000000000000000000000000000011010101111100011110	2013	8	0.326027397260274	1	TRUE
268	ELI-658	00000000	00000000	00000000	00000000	00000000	00000001	01011111	00011110	0000000000000000000000000000000000000000000000010101111100011110	2013	11	1.90958904109589	0	TRUE
269	ELI-659	00000000	00000000	00000000	00000000	00000000	00001001	01011111	00011100	0000000000000000000000000000000000000000000010010101111100011100	2013	8	0.783561643835616	0	TRUE
270	ELI-660	00000000	00000000	00000000	00000000	00000000	00001001	01111111	00011100	0000000000000000000000000000000000000000000010010111111100011100	2013	8	0.783561643835616	0	TRUE
271	ELI-661	00000000	00000000	00000000	00000000	00000000	00001001	01011011	00111100	0000000000000000000000000000000000000000000010010101101100111100	2013	8	0.783561643835616	0	TRUE
272	ELI-662	00000000	00000000	00000000	00000000	00000000	00001001	00111111	01011100	0000000000000000000000000000000000000000000010010011111101011100	2013	8	0.783561643835616	0	TRUE
273	ELI-663	00000000	00000000	00000000	00000000	00000000	00001001	01111111	00000100	0000000000000000000000000000000000000000000010010111111100000100	2013	8	2.65753424657534	1	TRUE
274	ELI-664	00000000	00000000	00000000	00000000	00000000	00001001	01111111	01110000	0000000000000000000000000000000000000000000010010111111101110000	2013	8	2.65753424657534	1	TRUE
275	ELI-665	00000000	00000000	00000000	00000000	00000000	00001001	01111111	01000000	0000000000000000000000000000000000000000000010010111111101000000	2013	8	2.65753424657534	1	TRUE
276	ELI-666	00000000	00000000	00000000	00000000	00000000	00000001	01011111	01010100	0000000000000000000000000000000000000000000000010101111101010100	2013	11	1.03561643835616	1	TRUE
277	ELI-697	00000000	00000000	00000000	00000000	00000000	00000001	01111111	00000000	0000000000000000000000000000000000000000000000010111111100000000	2013	11	12.9150684931507	0	TRUE
278	ELI-698	00000000	00000000	00000000	00000000	00000000	00000000	00000010	00000000	0000000000000000000000000000000000000000000000000000001000000000	2014	10	0.073972602739726	1	FALSE
279	ELI-699	00000000	00000000	00000000	00000000	00000000	11001000	00101000	00010000	0000000000000000000000000000000000000000110010000010100000010000	2013	4	2.45205479452055	1	TRUE
280	ELI-700	00000000	00000000	00000000	00000000	00000000	10001001	00111110	11001110	0000000000000000000000000000000000000000100010010011111011001110	2013	4	4.32328767123288	0	TRUE
281	ELI-701	00000000	00000000	00000000	00000000	00000000	10001001	01111110	11111110	0000000000000000000000000000000000000000100010010111111011111110	2013	4	4.32328767123288	0	TRUE
282	ELI-702	00000000	00000000	00000000	00000000	00000000	10001001	00111110	11001110	0000000000000000000000000000000000000000100010010011111011001110	2013	4	4.32328767123288	0	TRUE
283	ELI-703	00000000	00000000	00000000	00000000	00000000	00000000	01011111	01011010	0000000000000000000000000000000000000000000000000101111101011010	2014	5	0.849315068493151	0	TRUE
284	ELI-708	00000000	00000000	00000000	00000000	00000000	00000000	00101010	01001110	0000000000000000000000000000000000000000000000000010101001001110	2014	6	0.46027397260274	0	TRUE
285	ELI-709	00000000	00000000	00000000	00000000	00000000	00000000	00101010	01001110	0000000000000000000000000000000000000000000000000010101001001110	2014	6	0.46027397260274	0	TRUE
286	ELI-710	00000000	00000000	00000000	00000000	00000000	00000000	00101010	01001110	0000000000000000000000000000000000000000000000000010101001001110	2014	6	0.46027397260274	0	TRUE
287	ELI-711	00000000	00000000	00000000	00000000	00000000	00000000	00101010	01001110	0000000000000000000000000000000000000000000000000010101001001110	2014	6	0.46027397260274	0	TRUE
288	ELI-713	00000000	00000000	00000000	00000000	00000000	00000000	00011111	00010101	0000000000000000000000000000000000000000000000000001111100010101	2014	7	0.241095890410959	1	TRUE
289	ELI-714	00000000	00000000	00000000	00000000	00000000	00000000	00011111	00010101	0000000000000000000000000000000000000000000000000001111100010101	2014	7	0.241095890410959	0	TRUE
290	ELI-715	00000000	00000000	00000000	00000000	00000000	00000000	00010111	00100001	0000000000000000000000000000000000000000000000000001011100100001	2014	7	0.241095890410959	1	TRUE
291	ELI-716	00000000	00000000	00000000	00000000	00000000	00000000	00011111	00010101	0000000000000000000000000000000000000000000000000001111100010101	2014	7	0.241095890410959	1	TRUE
292	ELI-717	00000000	00000000	00000000	00000000	00000000	00000000	00010111	00010100	0000000000000000000000000000000000000000000000000001011100010100	2014	7	0.202739726027397	1	TRUE
293	ELI-718	00000000	00000000	00000000	00000000	00000000	00000000	00010111	00010101	0000000000000000000000000000000000000000000000000001011100010101	2014	7	0.202739726027397	1	TRUE
294	ELI-719	00000000	00000000	00000000	00000000	00000000	00000000	00000111	00010101	0000000000000000000000000000000000000000000000000000011100010101	2014	9	0.493150684931507	1	TRUE
295	ELI-720	00000000	00000000	00000000	00000000	00000000	00000000	01110000	00000000	0000000000000000000000000000000000000000000000000111000000000000	2014	5	0.117808219178082	0	TRUE
296	ELI-721	00000000	00000000	00000000	00000000	00000000	00000000	00011110	00000000	0000000000000000000000000000000000000000000000000001111000000000	2014	7	0.241095890410959	0	FALSE
297	ELI-722	00000000	00000000	00000000	00000000	00000000	00000000	00010000	00000000	0000000000000000000000000000000000000000000000000001000000000000	2014	7	0.241095890410959	1	FALSE
298	ELI-735	00000000	00000000	00000000	00000000	00000000	00000000	00011001	00110100	0000000000000000000000000000000000000000000000000001100100110100	2014	7	0.654794520547945	0	TRUE
299	ELI-736	00000000	00000000	00000000	00000000	00000000	00000000	00011001	01111100	0000000000000000000000000000000000000000000000000001100101111100	2014	7	0.531506849315069	0	TRUE
300	ELI-737	00000000	00000000	00000000	00000000	00000000	00000000	00011001	01111100	0000000000000000000000000000000000000000000000000001100101111100	2014	7	0.654794520547945	1	TRUE
301	ELI-738	00000000	00000000	00000000	00000000	00000000	00000000	00010100	00110100	0000000000000000000000000000000000000000000000000001010000110100	2014	7	0.0219178082191781	0	TRUE
302	ELI-739	00000000	00000000	00000000	00000000	00000000	00000000	00000100	00000000	0000000000000000000000000000000000000000000000000000010000000000	2014	9	0.191780821917808	0	TRUE
303	ELI-750	00000000	00000000	00000000	00000000	00000000	00000000	00000010	00000000	0000000000000000000000000000000000000000000000000000001000000000	2014	10	0.202739726027397	1	FALSE
304	ELI-751	00000000	00000000	00000000	00000000	00000000	00000000	00000010	00000000	0000000000000000000000000000000000000000000000000000001000000000	2014	10	0.202739726027397	0	FALSE
305	ELI-752	00000000	00000000	00000000	00000000	00000000	00000000	00100000	00011000	0000000000000000000000000000000000000000000000000010000000011000	2014	6	0.435616438356164	1	TRUE
306	ELI-753	00000000	00000000	00000000	00000000	00000000	00000000	00100000	00011000	0000000000000000000000000000000000000000000000000010000000011000	2014	6	0.435616438356164	0	TRUE
307	ELI-754	00000000	00000000	00000000	00000000	00000000	00000000	00100000	00000000	0000000000000000000000000000000000000000000000000010000000000000	2014	6	0.435616438356164	1	FALSE
308	ELI-755	00000000	00000000	00000000	00000000	00000000	00000000	00100000	00000000	0000000000000000000000000000000000000000000000000010000000000000	2014	6	0.616438356164384	0	FALSE
309	ELI-756	00000000	00000000	00000000	00000000	00000000	00000000	00100000	00000000	0000000000000000000000000000000000000000000000000010000000000000	2014	6	0.616438356164384	1	FALSE
310	ELI-757	00000000	00000000	00000000	00000000	00000000	00000000	00100000	00001000	0000000000000000000000000000000000000000000000000010000000001000	2014	6	0.616438356164384	0	FALSE
311	ELI-758	00000000	00000000	00000000	00000000	00000000	00000000	00100000	00000000	0000000000000000000000000000000000000000000000000010000000000000	2014	6	0.701369863013699	1	FALSE
312	ELI-759	00000000	00000000	00000000	00000000	00000000	00000000	00100000	00000000	0000000000000000000000000000000000000000000000000010000000000000	2014	6	0.701369863013699	0	FALSE
313	ELI-765	00000000	00000000	00000000	00000000	00000000	00000000	10010111	10101110	0000000000000000000000000000000000000000000000001001011110101110	2014	4	0.26027397260274	0	TRUE
314	ELI-766	00000000	00000000	00000000	00000000	00000000	00000000	10010111	10001010	0000000000000000000000000000000000000000000000001001011110001010	2014	4	0.26027397260274	0	TRUE
315	ELI-767	00000000	00000000	00000000	00000000	00000000	00000000	10010111	00101100	0000000000000000000000000000000000000000000000001001011100101100	2014	4	0.26027397260274	0	TRUE
316	ELI-768	00000000	00000000	00000000	00000000	00000000	00000000	10010111	00111110	0000000000000000000000000000000000000000000000001001011100111110	2014	4	0.26027397260274	0	TRUE
317	ELI-769	00000000	00000000	00000000	00000000	00000000	00000000	10010111	10101110	0000000000000000000000000000000000000000000000001001011110101110	2014	4	0.26027397260274	0	TRUE
318	ELI-770	00000000	00000000	00000000	00000000	00000000	00000000	00000010	00000100	0000000000000000000000000000000000000000000000000000001000000100	2014	10	2.82465753424658	0	TRUE
319	ELI-771	00000000	00000000	00000000	00000000	00000000	00000000	00000010	00000100	0000000000000000000000000000000000000000000000000000001000000100	2014	10	0.66027397260274	0	TRUE
320	ELI-772	00000000	00000000	00000000	00000000	00000000	00000000	00000010	00000100	0000000000000000000000000000000000000000000000000000001000000100	2014	10	0.66027397260274	0	TRUE
321	ELI-773	00000000	00000000	00000000	00000000	00000000	00000000	00000010	00000100	0000000000000000000000000000000000000000000000000000001000000100	2014	10	0.493150684931507	0	TRUE
322	ELI-774	00000000	00000000	00000000	00000000	00000000	00000000	00000010	00000100	0000000000000000000000000000000000000000000000000000001000000100	2014	10	1.82191780821918	0	TRUE
323	ELI-775	00000000	00000000	00000000	00000000	00000000	00000000	00000100	01001100	0000000000000000000000000000000000000000000000000000010001001100	2014	9	1.07397260273973	0	TRUE
324	ELI-776	00000000	00000000	00000000	00000000	00000000	00000000	00000100	01001101	0000000000000000000000000000000000000000000000000000010001001101	2014	9	1.07397260273973	0	TRUE
325	ELI-777	00000000	00000000	00000000	00000000	00000000	00000000	00000100	01001101	0000000000000000000000000000000000000000000000000000010001001101	2014	9	1.07397260273973	0	TRUE
326	ELI-778	00000000	00000000	00000000	00000000	00000000	00000000	00000100	01001101	0000000000000000000000000000000000000000000000000000010001001101	2014	9	1.07397260273973	0	TRUE
327	ELI-779	00000000	00000000	00000000	00000000	00000000	01001011	00111100	00100000	0000000000000000000000000000000000000000010010110011110000100000	2013	5	4.95342465753425	1	TRUE
328	ELI-786	00000000	00000000	00000000	00000000	00000000	00000000	00000110	01011111	0000000000000000000000000000000000000000000000000000011001011111	2014	9	5.74246575342466	0	TRUE
329	ELI-800	00000000	00000000	00000000	00000000	00000000	00000000	00000011	00000000	0000000000000000000000000000000000000000000000000000001100000000	2014	10	0.906849315068493	1	TRUE
330	ELI-801	00000000	00000000	00000000	00000000	00000000	00000000	00000000	00110110	0000000000000000000000000000000000000000000000000000000000110110	2015	6	0.287671232876712	1	TRUE
331	ELI-802	00000000	00000000	00000000	00000000	00000000	00000000	00000000	00110110	0000000000000000000000000000000000000000000000000000000000110110	2015	6	0.287671232876712	1	TRUE
332	ELI-803	00000000	00000000	00000000	00000000	00000000	00000000	00000000	00110110	0000000000000000000000000000000000000000000000000000000000110110	2015	6	0.287671232876712	1	TRUE
333	ELI-804	00000000	00000000	00000000	00000000	00000000	00000000	00000000	00110110	0000000000000000000000000000000000000000000000000000000000110110	2015	6	0.287671232876712	0	TRUE
334	ELI-810	00000000	00000000	00000000	00000000	00000000	00000000	00000000	00011111	0000000000000000000000000000000000000000000000000000000000011111	2015	7	0.56986301369863	1	TRUE
335	ELI-811	00000000	00000000	00000000	00000000	00000000	00000000	00000000	00011111	0000000000000000000000000000000000000000000000000000000000011111	2015	7	0.56986301369863	1	TRUE
336	ELI-812	00000000	00000000	00000000	00000000	00000000	00000000	00000000	00011111	0000000000000000000000000000000000000000000000000000000000011111	2015	7	0.56986301369863	0	TRUE
337	ELI-813	00000000	00000000	00000000	00000000	00000000	00000000	00000000	00011111	0000000000000000000000000000000000000000000000000000000000011111	2015	7	0.408219178082192	1	TRUE
338	ELI-814	00000000	00000000	00000000	00000000	00000000	00000000	00000000	00011111	0000000000000000000000000000000000000000000000000000000000011111	2015	7	0.408219178082192	1	TRUE
339	ELI-815	00000000	00000000	00000000	00000000	00000000	00000000	00000000	00001110	0000000000000000000000000000000000000000000000000000000000001110	2015	8	0.241095890410959	1	TRUE
340	ELI-816	00000000	00000000	00000000	00000000	00000000	00000000	00000000	00001110	0000000000000000000000000000000000000000000000000000000000001110	2015	8	0.158904109589041	0	TRUE
341	ELI-817	00000000	00000000	00000000	00000000	00000000	00000000	00000000	00001110	0000000000000000000000000000000000000000000000000000000000001110	2015	8	0.158904109589041	1	TRUE
342	ELI-818	00000000	00000000	00000000	00000000	00000000	00000000	00000000	00001110	0000000000000000000000000000000000000000000000000000000000001110	2015	8	0.241095890410959	0	TRUE
343	ELI-819	00000000	00000000	00000000	00000000	00000000	00000000	00000000	00001110	0000000000000000000000000000000000000000000000000000000000001110	2015	8	0.158904109589041	1	TRUE
344	ELI-820	00000000	00000000	00000000	00000000	00000000	00000000	00000000	00001110	0000000000000000000000000000000000000000000000000000000000001110	2015	8	0.241095890410959	1	TRUE
345	ELI-821	00000000	00000000	00000000	00000000	00000000	00000000	00000000	00011110	0000000000000000000000000000000000000000000000000000000000011110	2015	7	0.117808219178082	0	TRUE
346	ELI-822	00000000	00000000	00000000	00000000	00000000	00000000	00000000	00011110	0000000000000000000000000000000000000000000000000000000000011110	2015	7	0.117808219178082	0	TRUE
347	ELI-823	00000000	00000000	00000000	00000000	00000000	00000000	00000000	00001000	0000000000000000000000000000000000000000000000000000000000001000	2015	8	0.241095890410959	0	FALSE
348	ELI-824	00000000	00000000	00000000	00000000	00000000	00000000	00000000	00001000	0000000000000000000000000000000000000000000000000000000000001000	2015	8	0.241095890410959	1	FALSE
349	ELI-825	00000000	00000000	00000000	00000000	00000000	00000000	00000000	00001000	0000000000000000000000000000000000000000000000000000000000001000	2015	8	0.241095890410959	0	FALSE
350	ELI-826	00000000	00000000	00000000	00000000	00000000	00000000	00000000	00000100	0000000000000000000000000000000000000000000000000000000000000100	2015	9	0.120547945205479	1	FALSE
351	ELI-827	00000000	00000000	00000000	00000000	00000000	00000000	00000000	00000111	0000000000000000000000000000000000000000000000000000000000000111	2015	9	0.120547945205479	1	TRUE
352	ELI-828	00000000	00000000	00000000	00000000	00000000	00000000	00000000	00000111	0000000000000000000000000000000000000000000000000000000000000111	2015	9	0.120547945205479	1	TRUE
353	ELI-829	00000000	00000000	00000000	00000000	00000000	00000000	00000000	00000111	0000000000000000000000000000000000000000000000000000000000000111	2015	9	0.120547945205479	0	FALSE
354	ELI-830	00000000	00000000	00000000	00000000	00000000	00000000	00000000	00000111	0000000000000000000000000000000000000000000000000000000000000111	2015	9	0.205479452054795	0	TRUE
355	ELI-831	00000000	00000000	00000000	00000000	00000000	00000000	00000000	00000111	0000000000000000000000000000000000000000000000000000000000000111	2015	9	0.205479452054795	1	TRUE
356	ELI-832	00000000	00000000	00000000	00000000	00000000	00000000	00000000	00011110	0000000000000000000000000000000000000000000000000000000000011110	2015	7	0.323287671232877	1	TRUE
357	ELI-833	00000000	00000000	00000000	00000000	00000000	00000000	00000000	00011110	0000000000000000000000000000000000000000000000000000000000011110	2015	7	0.323287671232877	0	TRUE
358	ELI-879	00000000	00000000	00000000	00000000	00000000	00000000	00000000	00000011	0000000000000000000000000000000000000000000000000000000000000011	2015	10	6.41095890410959	0	TRUE
359	ELI-880	00000000	00000000	00000000	00000000	00000000	00000000	00000000	00000011	0000000000000000000000000000000000000000000000000000000000000011	2015	10	13.8301369863014	0	TRUE
360	ELI-881	00000000	00000000	00000000	00000000	00000000	00000000	00000000	00000011	0000000000000000000000000000000000000000000000000000000000000011	2015	10	9.37534246575343	0	TRUE
361	ELI-882	00000000	00000000	00000000	00000000	00000000	00000000	00000000	00000011	0000000000000000000000000000000000000000000000000000000000000011	2015	10	2.07397260273973	0	TRUE
362	ELI-918	00000000	00000000	00000000	00000000	00000000	00000100	00000000	00010001	0000000000000000000000000000000000000000000001000000000000010001	2013	9	2.55342465753425	0	TRUE
363	ELI-919	00000000	00000000	00000000	00000000	00000000	00000100	00000000	00010001	0000000000000000000000000000000000000000000001000000000000010001	2013	9	2.55342465753425	0	TRUE
364	ELI-961	00000000	00000000	00000000	00000000	00000000	00000000	00000000	00001010	0000000000000000000000000000000000000000000000000000000000001010	2015	8	8.16438356164384	0	TRUE
365	ELI-962	00000000	00000000	00000000	00000000	00000000	00000000	00000000	00001010	0000000000000000000000000000000000000000000000000000000000001010	2015	8	6.65753424657534	0	TRUE
366	ELI-963	00000000	00000000	00000000	00000000	00000000	00000000	00000000	00001010	0000000000000000000000000000000000000000000000000000000000001010	2015	8	9.07945205479452	0	TRUE
367	ELI-965	00000000	00000000	00000000	00000000	00000000	00000000	00000000	00001010	0000000000000000000000000000000000000000000000000000000000001010	2015	8	0.454794520547945	1	TRUE
368	ELI-966	00000000	00000000	00000000	00000000	00000000	00000000	00000000	00001010	0000000000000000000000000000000000000000000000000000000000001010	2015	8	0.287671232876712	0	TRUE
369	ELI-967	00000000	00000000	00000000	00000000	00000000	00000000	00000000	00001010	0000000000000000000000000000000000000000000000000000000000001010	2015	8	0.287671232876712	0	TRUE
370	ELI-968	00000000	00000000	00000000	00000000	00000000	00000000	00000000	00001010	0000000000000000000000000000000000000000000000000000000000001010	2015	8	0.454794520547945	1	FALSE
371	ELI-969	00000000	00000000	00000000	00000000	00000000	00000000	00000000	00001010	0000000000000000000000000000000000000000000000000000000000001010	2015	8	0.408219178082192	0	TRUE
372	ELI-970	00000000	00000000	00000000	00000000	00000000	00000000	00000000	00001010	0000000000000000000000000000000000000000000000000000000000001010	2015	8	0.287671232876712	0	TRUE
373	ELI-971	00000000	00000000	00000000	00000000	00000000	00000000	00000000	00001010	0000000000000000000000000000000000000000000000000000000000001010	2015	8	0.408219178082192	1	TRUE
374	ELI-972	00000000	00000000	00000000	00000000	00000000	00000110	00000100	00011000	0000000000000000000000000000000000000000000001100000010000011000	2013	9	5.74520547945205	1	TRUE
375	ELI-976	00000000	00000000	00000000	00000000	00000000	00000000	00000000	00000010	0000000000000000000000000000000000000000000000000000000000000010	2015	10	4.37260273972603	1	TRUE
376	ELI-982	00000000	00000000	00000000	00000000	00000000	00000000	00000000	00010100	0000000000000000000000000000000000000000000000000000000000010100	2015	7	3.07397260273973	1	TRUE
377	ELI-983	00000000	00000000	00000000	00000000	00000000	00000000	00000000	00011100	0000000000000000000000000000000000000000000000000000000000011100	2015	7	3.07397260273973	1	TRUE
378	ELI-984	00000000	00000000	00000000	00000000	00000000	00000000	00000000	00011100	0000000000000000000000000000000000000000000000000000000000011100	2015	7	3.07397260273973	1	TRUE
379	ELI-985	00000000	00000000	00000000	00000000	00000000	00000000	00000000	00001100	0000000000000000000000000000000000000000000000000000000000001100	2015	8	4.21643835616438	1	TRUE
380	ELI-986	00000000	00000000	00000000	00000000	00000000	00000000	00000000	01000010	0000000000000000000000000000000000000000000000000000000001000010	2015	5	7.49315068493151	1	TRUE
381	ELI-987	00000000	00000000	00000000	00000000	00000000	00000000	00000000	01000010	0000000000000000000000000000000000000000000000000000000001000010	2015	5	7.95616438356164	1	TRUE
382	ELI-989	00000000	00000000	00000000	00000000	00000000	00000000	00000000	00001010	0000000000000000000000000000000000000000000000000000000000001010	2015	8	12.227397260274	0	TRUE
383	ELI-990	00000000	00000000	00000000	00000000	00000000	00000000	00000100	01000101	0000000000000000000000000000000000000000000000000000010001000101	2014	9	11.7479452054795	0	TRUE
384	ELI-991	00000000	00000000	00000000	00000000	00000000	00000000	00000000	00010110	0000000000000000000000000000000000000000000000000000000000010110	2015	7	10.5753424657534	0	TRUE
385	ELI-992	00000000	00000000	00000000	00000000	00000000	00000000	00000000	00001010	0000000000000000000000000000000000000000000000000000000000001010	2015	8	0.454794520547945	0	TRUE
386	ELI-HW2	00000000	00000000	00000000	00000000	00000000	00000010	00000000	00000000	0000000000000000000000000000000000000000000000100000000000000000	2013	10	0.367	1	FALSE
